# Supplementary material for: Individual Variability in Response to Social Stress in Dairy Heifers
Source: Animals (Basel). 2020 Aug 18;10(8):1440. doi: 10.3390/ani10081440 (PMC7459822; doi:10.3390/ani10081440)
Supplement: Supplementary file 1 [file animals-10-01440-s001.zip]

Archive with 28 entries (23 files):
- Supplementary material/
- Supplementary material/.DS_Store
- __MACOSX/
- __MACOSX/Supplementary material/
- __MACOSX/Supplementary material/._.DS_Store
- Supplementary material/Figures.zip
- __MACOSX/Supplementary material/._Figures.zip
- Supplementary material/Supplementary_File_1.docx
- __MACOSX/Supplementary material/._Supplementary_File_1.docx
- Supplementary material/Supplementary_File_2.R
- __MACOSX/Supplementary material/._Supplementary_File_2.R
- Supplementary material/Supplementary_Data_1.csv
- __MACOSX/Supplementary material/._Supplementary_Data_1.csv
- Supplementary material/Figures/
- Supplementary material/Figures/Figure1a.tiff
- __MACOSX/Supplementary material/Figures/
- __MACOSX/Supplementary material/Figures/._Figure1a.tiff
- Supplementary material/Figures/Figure4.tiff
- __MACOSX/Supplementary material/Figures/._Figure4.tiff
- Supplementary material/Figures/Figure2.tiff
- __MACOSX/Supplementary material/Figures/._Figure2.tiff
- Supplementary material/Figures/Figure3.tiff
- __MACOSX/Supplementary material/Figures/._Figure3.tiff
- Supplementary material/Figures/Figure1b.tiff
- __MACOSX/Supplementary material/Figures/._Figure1b.tiff
- __MACOSX/Supplementary material/._Figures
- Supplementary material/Table S1 and Table S2.docx
- __MACOSX/Supplementary material/._Table S1 and Table S2.docx
