# Supplementary material for: Individual Variability in Response to Social Stress in Dairy Heifers
Source: Animals (Basel). 2020 Aug 18;10(8):1440. doi: 10.3390/ani10081440 (PMC7459822; doi:10.3390/ani10081440)
Supplement: Supplementary file 1 [file animals-10-01440-s001.zip › Supplementary material/Supplementary_Data_1.csv]

Heifer	Group	Disp_Feed_I	Disp_Stall_I	Disp_Alley_I	Disp_Feed_R	Disp_Stall_R	Disp_Alley_R	Avoidances	Fights	Pct_Standing	Pct_Resting	Pct_Feeding	Sync_Standing	Sync_Resting	Sync_Feeding
7159	2	14	1	17	2	5	41	14	11	42.25	45.77	9.51	2.57	9.14	5.44
7161	1	47	10	29	10	5	44	33	21	44.37	43.66	9.86	2.21	9.27	4.54
7163	1	11	7	25	9	3	36	31	6	33.1	52.11	12.68	3.32	9.51	5.24
7165	2	10	0	16	7	5	24	15	15	27.5	60.36	8.93	3.06	8.63	4.88
7166	2	11	1	16	8	5	40	11	5	38.73	45.77	14.08	2.63	10.12	3.67
7167	1	32	11	167	11	6	97	15	36	47.37	41.05	8.42	3.15	10.38	3.88
7168	2	3	0	1	5	11	66	74	0	53.68	38.25	4.91	3.11	8.77	3.86
7169	1	13	3	41	7	3	99	11	33	36.62	52.11	8.1	3.4	8.95	4.48
8004	3	11	2	7	12	9	86	67	6	48.94	43.66	5.28	2.73	9.9	2.79
8005	3	6	1	0	10	10	88	102	8	64.66	27.56	6.01	2.43	10.09	2.31
8008	3	7	2	2	12	8	79	51	5	53.71	38.52	5.65	3.45	9.54	3.56
8009	4	6	0	4	8	5	63	26	6	34.98	47.35	11.66	2.83	9.72	5.06
8010	3	22	3	9	15	18	88	79	16	57.09	27.3	12.06	3.07	10.55	1.94
8011	4	2	2	8	7	12	48	35	8	39.93	51.59	4.95	2.61	9.06	4.07
8013	3	6	1	4	12	15	85	60	3	48.76	39.22	8.13	2.9	9.5	3.87
8014	4	11	5	6	13	12	48	24	8	28.62	55.48	14.49	2.4	9.59	4.1
8015	5	15	15	34	13	12	62	73	29	50.71	41.13	7.45	4.52	8.89	1.48
8016	6	10	2	12	7	16	63	4	12	41.7	48.06	8.83	3.25	9.76	5.72
8017	5	1	0	1	28	26	60	96	4	46.83	42.96	7.04	4.98	9.47	3.85
8018	6	3	1	2	5	11	45	19	11	45.07	42.25	8.45	3.45	9.89	4.29
8019	5	3	1	1	12	19	139	384	12	57.09	34.04	3.9	4.37	9.08	0.64
8020	6	23	6	14	11	12	89	65	26	47.35	40.64	8.83	3.29	9.9	4.28
8021	5	4	1	2	35	26	161	108	9	39.79	48.24	7.04	4.46	9.26	3.55
8022	6	13	0	9	6	7	55	56	3	34.98	52.3	9.54	3.15	9.33	5.07
8024	6	17	6	92	6	1	46	11	73	42.4	43.82	12.37	2.91	10.08	6
8025	7	6	1	6	9	13	116	99	1	59.03	33.33	6.25	6.22	9.38	3.94
8026	8	4	4	4	13	14	60	116	1	44.79	45.49	7.29	5.21	8.16	3.86
8031	8	10	1	19	9	20	87	73	8	46.18	43.4	6.94	4.62	9.34	5.85
8034	7	3	1	2	5	38	91	88	9	43.4	49.31	3.82	4.11	10.22	1.36
8036	8	1	3	2	6	7	31	54	3	43.06	49.65	4.51	2.69	8.51	3.92
